# Supplementary material for: Proteomics identification of radiation-induced changes of membrane proteins in the rat model of arteriovenous malformation in pursuit of targets for brain AVM molecular therapy
Source: Clin Proteomics. 2018 Dec 26;15:43. doi: 10.1186/s12014-018-9217-x (PMC6305998; doi:10.1186/s12014-018-9217-x)
Supplement: Supplementary file 2 — Additional file 2: Table S4. MSE raw data for one control rat, as an exemplification. [file 12014_2018_9217_MOESM2_ESM.xlsx]

## Sheet: Pivot MW
Row Labels	Average of protein.avgMass
0	37305.4
99	165142
100	168494
237	42079
238	42361.2
240	42276.2
243	105371
376	70726.8
453	38963.5
456	35801.6
679	59867.8
1151	35870.2
1480	138980
3020	21987.4
3038	11367.4
3062	15499.6
3063	16093.5
3309	35699.2
3314	36516
3643	43273.2
3743	58331.2
3958	38678.2
4030	70296.2
4361	166695
4397	29843.7
4909	37972.7
5432	43521.6
5576	43908.6
5697	47605
5777	33960.2
6880	22660
6890	50820
7260	78562.3
7585	53789.8
Grand Total	57111.9

## Sheet: Pivot Peptides
Average of protein.matchedPeptides	Column Labels
Row Labels	D3_1	D3_2	D3_3	Grand Total
0	17	17	17	17
99	15			15
100	18	15	19	17.3333
237	14	16	12	14
238		12		12
240	13		12	12.5
243	15			15
376	13	16	13	14
453	8		9	8.5
456			6	6
679	15	14	13	14
1151	6			6
1480	15	20	18	17.6667
3020	4	6	3	4.33333
3038		4		4
3062			4	4
3063	5	3	4	4
3309	5	4		4.5
3314	5			5
3643	8		7	7.5
3743	7	13	7	9
3958	3			3
4030	8			8
4361	13			13
4397	6	4		5
4909	7			7
5432	8	5	4	5.66667
5576		6		6
5697		9		9
5777	5			5
6880	11	10	7	9.33333
6890		7		7
7260	9			9
7585	16	18	9	14.3333
Grand Total	9.96296	10.4737	9.64706	10.0317

## Sheet: Pivot fmol
Average of protein.fmolOnColumn	Column Labels
Row Labels	D3_1	D3_2	D3_3	Grand Total
0	50	50	50	50
99	2.702			2.702
100	5.5269	5.8986	6.1134	5.8463
237	8.9318	8.6654	7.4924	8.3632
238		18.6647		18.6647
240	19.1573		17.9275	18.5424
243	3.0513			3.0513
376	43.7239	43.4435	44.4329	43.8668
453	5.1248		4.8195	4.97215
456			1.4004	1.4004
679	3.1791	3.195	3.2962	3.22343
1151	0.9912			0.9912
1480	7.1027	7.171	7.4991	7.2576
3020	4.6633	4.4278	5.1603	4.75047
3038		2.8991		2.8991
3062			3.9573	3.9573
3063	4.2402	6.271	7.3324	5.94787
3309	2.8458	2.9489		2.89735
3314	1.4032			1.4032
3643	3.154		3.3447	3.24935
3743	2.3816	2.4088	2.4479	2.41277
3958	4.2683			4.2683
4030	8.5496			8.5496
4361	1.0012			1.0012
4397	0.5548	0.3049		0.42985
4909	1.6047			1.6047
5432	5.04	4.8557	4.8598	4.9185
5576		3.2815		3.2815
5697		2.0444		2.0444
5777	0.4964			0.4964
6880	4.0876	3.1323	4.4892	3.90303
6890		1.5156		1.5156
7260	1.2262			1.2262
7585	3.828	1.9729	2.3542	2.71837
Grand Total	7.36429	9.11058	10.4075	8.71213

## Sheet: Pivot ng
Average of protein.ngramOnColumn	Column Labels
Row Labels	D3_1	D3_2	D3_3	Grand Total
0	1.8653	1.8653	1.8653	1.8653
99	0.4462			0.4462
100	0.9313	0.9939	1.0301	0.9851
237	0.3758	0.3646	0.3153	0.3519
238		0.7907		0.7907
240	0.8099		0.7579	0.7839
243	0.3215			0.3215
376	3.0924	3.0726	3.1426	3.10253
453	0.1997		0.1878	0.19375
456			0.0501	0.0501
679	0.1903	0.1913	0.1973	0.192967
1151	0.0356			0.0356
1480	0.9871	0.9966	1.0422	1.00863
3020	0.1025	0.0974	0.1135	0.104467
3038		0.033		0.033
3062			0.0613	0.0613
3063	0.0682	0.1009	0.118	0.0957
3309	0.1016	0.1053		0.10345
3314	0.0512			0.0512
3643	0.1365		0.1447	0.1406
3743	0.1389	0.1405	0.1428	0.140733
3958	0.1651			0.1651
4030	0.601			0.601
4361	0.1669			0.1669
4397	0.0166	0.0091		0.01285
4909	0.0609			0.0609
5432	0.2193	0.2113	0.2115	0.214033
5576		0.1441		0.1441
5697		0.0973		0.0973
5777	0.0169			0.0169
6880	0.0926	0.071	0.1017	0.0884333
6890		0.077		0.077
7260	0.0963			0.0963
7585	0.2059	0.1061	0.1266	0.1462
Grand Total	0.425759	0.498316	0.565218	0.485273

## Sheet: Pivot SeqCov
Average of protein.seqCover(%)	Column Labels
Row Labels	D3_1	D3_2	D3_3	Grand Total
0	37.64	45.4	48.56	43.8667
99	5.82			5.82
100	9.73	7.07	12.93	9.91
237	32.27	47.73	26.13	35.3767
238		28.91		28.91
240	31.65		27.39	29.52
243	7.14			7.14
376	17.6	20.72	16.45	18.2567
453	21.53		29.2	25.365
456			8.78	8.78
679	18.99	11.75	21.16	17.3
1151	10.93			10.93
1480	8.88	10.67	7.85	9.13333
3020	10.5	18.72	17.81	15.6767
3038		36.89		36.89
3062			11.27	11.27
3063	28.57	23.81	23.81	25.3967
3309	13.04	9.94		11.49
3314	10.74			10.74
3643	16.54		14.17	15.355
3743	14.88	14.12	8.29	12.43
3958	3.25			3.25
4030	4.02			4.02
4361	6.59			6.59
4397	10.12	4.28		7.2
4909	4.08			4.08
5432	15.92	11.94	9.81	12.5567
5576		8.42		8.42
5697		3.33		3.33
5777	9.03			9.03
6880	39.3	35.32	27.86	34.16
6890		9.31		9.31
7260	7.74			7.74
7585	21.03	20.17	7.51	16.2367
Grand Total	15.4641	19.3947	18.7635	17.5398

## Sheet: Pivot Score
Average of protein.score	Column Labels
Row Labels	D3_1	D3_2	D3_3	Grand Total
0	3729.45	3747.22	3903.94	3793.54
99	73.4699			73.4699
100	226.762	133.538	238.696	199.666
237	1374.35	1193.69	1442.41	1336.82
238		1526.27		1526.27
240	1709.49		1571.94	1640.72
243	85.4664			85.4664
376	1750.38	1505.58	1374.65	1543.54
453	488.96		353.765	421.363
456			172.004	172.004
679	258.996	155.656	214.25	209.634
1151	101.412			101.412
1480	211.404	234.036	227.605	224.348
3020	241.684	376.021	347.795	321.834
3038		497.667		497.667
3062			634.776	634.776
3063	580.084	846.248	954.408	793.58
3309	160.97	270.29		215.63
3314	136.264			136.264
3643	254.841		346.969	300.905
3743	173.975	184.851	131.623	163.483
3958	103.341			103.341
4030	112.292			112.292
4361	87.925			87.925
4397	83.4766	94.2185		88.8476
4909	74.6436			74.6436
5432	607.153	787.772	609.19	668.038
5576		149.382		149.382
5697		96.7808		96.7808
5777	86.7994			86.7994
6880	458.258	238.569	292.496	329.774
6890		98.3372		98.3372
7260	75.0412			75.0412
7585	181.676	139.378	122.724	147.926
Grand Total	497.354	646.079	761.132	613.386

## Sheet: Combined pivot
Protein.key	MW	Protein.Entry	Protein.Description	protein.replication		Protein.MatchedPeptides.D3_new.Inj1	Protein.MatchedPeptides.D3_new.Inj2	Protein.MatchedPeptides.D3_new.Inj3	Ave matched peptides		Protein.fmol.OnColumn.D3_new.Inj1	Protein.fmol.OnColumn.D3_new.Inj2	Protein.fmol.OnColumn.D3_new.Inj3	Average.fmol.OnColumn.D3_new		Protein.SeqCover(%).D3_new.Inj1	Protein.SeqCover(%).D3_new.Inj2	Protein.SeqCover(%).D3_new.Inj3	Average.SeqCover(%).D3_new		Protein.Score.D3_new.Inj1	Protein.Score.D3_new.Inj2	Protein.Score.D3_new.Inj3	Average.Score.D3_new
0	37305.4	P00330	Alcohol dehydrogenase 1 OS=Saccharomyces cerevisiae (strain ATCC 204508 / S288c) GN=ADH1 PE=1 SV=5	3		17	17	17	17		50	50	50	50		37.64	45.4	48.56	43.8667		3729.45	3747.22	3903.94	3793.54
100	168494	Q63041	Alpha 1 macroglobulin OS Rattus norvegicus GN A1m PE 1 SV 1	3		18	15	19	17.3333		5.5269	5.8986	6.1134	5.8463		9.73	7.07	12.93	9.91		226.762	133.538	238.696	199.666
237	42079	P60711	Actin cytoplasmic 1 OS Rattus norvegicus GN Actb PE 1 SV 1	3		14	16	12	14		8.9318	8.6654	7.4924	8.3632		32.27	47.73	26.13	35.3767		1374.35	1193.69	1442.41	1336.82
376	70726.8	P02770	Serum albumin OS Rattus norvegicus GN Alb PE 1 SV 2	3		13	16	13	14		43.7239	43.4435	44.4329	43.8668		17.6	20.72	16.45	18.2567		1750.38	1505.58	1374.65	1543.54
679	59867.8	P15999	ATP synthase subunit alpha mitochondrial OS Rattus norvegicus GN Atp5a1 PE 1 SV 2	3		15	14	13	14		3.1791	3.195	3.2962	3.22343		18.99	11.75	21.16	17.3		258.996	155.656	214.25	209.634
1480	138980	P02454	Collagen alpha 1 I chain OS Rattus norvegicus GN Col1a1 PE 1 SV 5	3		15	20	18	17.6667		7.1027	7.171	7.4991	7.2576		8.88	10.67	7.85	9.13333		211.404	234.036	227.605	224.348
3020	21987.4	P15865	Histone H1 2 OS Rattus norvegicus GN Hist1h1c PE 1 SV 3	3		4	6	3	4.33333		4.6633	4.4278	5.1603	4.75047		10.5	18.72	17.81	15.6767		241.684	376.021	347.795	321.834
3063	16093.5	P02091	Hemoglobin subunit beta 1 OS Rattus norvegicus GN Hbb PE 1 SV 3	3		5	3	4	4		4.2402	6.271	7.3324	5.94787		28.57	23.81	23.81	25.3967		580.084	846.248	954.408	793.58
3743	58331.2	P11980	Pyruvate kinase isozymes M1 M2 OS Rattus norvegicus GN Pkm2 PE 1 SV 3	3		7	13	7	9		2.3816	2.4088	2.4479	2.41277		14.88	14.12	8.29	12.43		173.975	184.851	131.623	163.483
5432	43521.6	Q9EQP5	Prolargin OS Rattus norvegicus GN Prelp PE 2 SV 1	3		8	5	4	5.66667		5.04	4.8557	4.8598	4.9185		15.92	11.94	9.81	12.5567		607.153	787.772	609.19	668.038
6880	22660	P31232	Transgelin OS Rattus norvegicus GN Tagln PE 1 SV 2	3		11	10	7	9.33333		4.0876	3.1323	4.4892	3.90303		39.3	35.32	27.86	34.16		458.258	238.569	292.496	329.774
7585	53789.8	P31000	Vimentin OS Rattus norvegicus GN Vim PE 1 SV 2	3		16	18	9	14.3333		3.828	1.9729	2.3542	2.71837		21.03	20.17	7.51	16.2367		181.676	139.378	122.724	147.926
240	42276.2	P63269	Actin gamma enteric smooth muscle OS Rattus norvegicus GN Actg2 PE 2 SV 1	2		13		12	12.5		19.1573		17.9275	18.5424		31.65		27.39	29.52		1709.49		1571.94	1640.72
453	38963.5	Q07936	Annexin A2 OS Rattus norvegicus GN Anxa2 PE 1 SV 2	2		8		9	8.5		5.1248		4.8195	4.97215		21.53		29.2	25.365		488.96		353.765	421.363
3309	35699.2	P20760	Ig gamma 2A chain C region OS Rattus norvegicus GN Igg 2a PE 1 SV 1	2		5	4		4.5		2.8458	2.9489		2.89735		13.04	9.94		11.49		160.97	270.29		215.63
3643	43273.2	P00564	Creatine kinase M type OS Rattus norvegicus GN Ckm PE 1 SV 2	2		8		7	7.5		3.154		3.3447	3.24935		16.54		14.17	15.355		254.841		346.969	300.905
4397	29843.7	P04462	Myosin 8 Fragment OS Rattus norvegicus GN Myh8 PE 2 SV 1	2		6	4		5		0.5548	0.3049		0.42985		10.12	4.28		7.2		83.4766	94.2185		88.8476
99	165142	P14046	Alpha 1 inhibitor 3 OS Rattus norvegicus GN A1i3 PE 1 SV 1	1		15			15		2.702			2.702		5.82			5.82		73.4699			73.4699
238	42361.2	P68035	Actin alpha cardiac muscle 1 OS Rattus norvegicus GN Actc1 PE 1 SV 1	1			12		12			18.6647		18.6647			28.91		28.91			1526.27		1526.27
243	105371	Q9QXQ0	Alpha actinin 4 OS Rattus norvegicus GN Actn4 PE 1 SV 2	1		15			15		3.0513			3.0513		7.14			7.14		85.4664			85.4664
456	35801.6	P14668	Annexin A5 OS Rattus norvegicus GN Anxa5 PE 1 SV 3	1				6	6				1.4004	1.4004				8.78	8.78				172.004	172.004
1151	35870.2	Q9JLM2	Natural killer cell receptor 2B4 OS Rattus norvegicus GN Cd244 PE 2 SV 1	1		6			6		0.9912			0.9912		10.93			10.93		101.412			101.412
3038	11367.4	P62804	Histone H4 OS Rattus norvegicus GN Hist1h4b PE 1 SV 2	1			4		4			2.8991		2.8991			36.89		36.89			497.667		497.667
3062	15499.6	P01946	Hemoglobin subunit alpha 1 2 OS Rattus norvegicus GN Hba1 PE 1 SV 3	1				4	4				3.9573	3.9573				11.27	11.27				634.776	634.776
3314	36516	P20759	Ig gamma 1 chain C region OS Rattus norvegicus PE 1 SV 1	1		5			5		1.4032			1.4032		10.74			10.74		136.264			136.264
3958	38678.2	P51886	Lumican OS Rattus norvegicus GN Lum PE 2 SV 1	1		3			3		4.2683			4.2683		3.25			3.25		103.341			103.341
4030	70296.2	P20793	Serine threonine protein kinase MAK OS Rattus norvegicus GN Mak PE 1 SV 2	1		8			8		8.5496			8.5496		4.02			4.02		112.292			112.292
4361	166695	Q03626	Murinoglobulin 1 OS Rattus norvegicus GN Mug1 PE 2 SV 1	1		13			13		1.0012			1.0012		6.59			6.59		87.925			87.925
4909	37972.7	Q32Q05	Ubiquitin thioesterase OTU1 OS Rattus norvegicus GN Yod1 PE 2 SV 1	1		7			7		1.6047			1.6047		4.08			4.08		74.6436			74.6436
5576	43908.6	P85125	Polymerase I and transcript release factor OS Rattus norvegicus GN Ptrf PE 1 SV 1	1			6		6			3.2815		3.2815			8.42		8.42			149.382		149.382
5697	47605	Q4V7D7	Pre mRNA splicing factor RBM22 OS Rattus norvegicus GN Rbm22 PE 2 SV 1	1			9		9			2.0444		2.0444			3.33		3.33			96.7808		96.7808
5777	33960.2	Q03336	Regucalcin OS Rattus norvegicus GN Rgn PE 1 SV 3	1		5			5		0.4964			0.4964		9.03			9.03		86.7994			86.7994
6890	50820	P68370	Tubulin alpha 1A chain OS Rattus norvegicus GN Tuba1a PE 1 SV 1	1			7		7			1.5156		1.5156			9.31		9.31			98.3372		98.3372
7260	78562.3	P12346	Serotransferrin OS Rattus norvegicus GN Tf PE 1 SV 3	1		9			9		1.2262			1.2262		7.74			7.74		75.0412			75.0412
														ave
100	168494	Q63041	Alpha 1 macroglobulin OS Rattus norvegicus GN A1m PE 1 SV 1	3		16	20	16	17.3333		19.806	20.7817	15.7926	18.7934	3.3372
5432	43521.6	Q9EQP5	Prolargin OS Rattus norvegicus GN Prelp PE 2 SV 1	3		4	4	4	4		15.7651	18.3386	17.6236	17.2424	0.6861
679	59867.8	P15999	ATP synthase subunit alpha mitochondrial OS Rattus norvegicus GN Atp5a1 PE 1 SV 2	2			5	6	5.5			9.372	8.4138	8.8929
3958	38678.2	P51886	Lumican OS Rattus norvegicus GN Lum PE 2 SV 1	2		5		5	5		13.0007		15.1463	14.0735	0.5028
453	38963.5	Q07936	Annexin A2 OS Rattus norvegicus GN Anxa2 PE 1 SV 2	1		10			10		14.7005			14.7005	0.5728
2492	23866.9	O54769	Fibroblast growth factor 16 OS Rattus norvegicus GN Fgf16 PE 2 SV 1	1				1	1				36.2402	36.2402
5576	43908.6	P85125	Polymerase I and transcript release factor OS Rattus norvegicus GN Ptrf PE 1 SV 1	1				4	4				10.9554	10.9554
6558	46448.3	P05544	Serine protease inhibitor A3L OS Rattus norvegicus GN Serpina3l PE 1 SV 3	1			5		5			8.0807		8.0807
7543	12747.8	P63045	Vesicle associated membrane protein 2 OS Rattus norvegicus GN Vamp2 PE 1 SV 2	1				3	3				66.1044	66.1044
7544	11594.3	P63025	Vesicle associated membrane protein 3 OS Rattus norvegicus GN Vamp3 PE 2 SV 1	1			2		2			34.2743		34.2743

## Sheet: Merge_D3_new_protein
protein.key	protein.replication	protein.Entry	protein.Accession	protein.Description	protein.dataBaseType	protein.score	protein.falsePositiveRate	protein.avgMass	protein.MatchedProducts	protein.matchedPeptides	protein.digestPeps	protein.seqCover(%)	protein.MatchedPeptideIntenSum	protein.top3MatchedPeptideIntenSum	protein.MatchedProductIntenSum	protein.fmolOnColumn	protein.ngramOnColumn	protein.AutoCurate	protein.Key_ForHomologs	Sample_Inj
0	3	P00330	ADH1_YEAST	Alcohol dehydrogenase 1 OS=Saccharomyces cerevisiae (strain ATCC 204508 / S288c) GN=ADH1 PE=1 SV=5	Regular	3729.45	0	37305.4	180	17	25	37.64	4345708	1850923	1386533	50	1.8653	Green		D3_1
0	3	P00330	ADH1_YEAST	Alcohol dehydrogenase 1 OS=Saccharomyces cerevisiae (strain ATCC 204508 / S288c) GN=ADH1 PE=1 SV=5	Regular	3747.22	0	37305.4	180	17	25	45.4	4216651	1804079	1243922	50	1.8653	Green		D3_2
0	3	P00330	ADH1_YEAST	Alcohol dehydrogenase 1 OS=Saccharomyces cerevisiae (strain ATCC 204508 / S288c) GN=ADH1 PE=1 SV=5	Regular	3903.94	0	37305.4	177	17	25	48.56	3976263	1730642	1268351	50	1.8653	Green		D3_3
99	1	P14046	A1I3_RAT	Alpha 1 inhibitor 3 OS Rattus norvegicus GN A1i3 PE 1 SV 1	Regular	73.4699	3.13	165142	58	15	93	5.82	312018	100022	110962	2.702	0.4462	Yellow	4361 4362	D3_1
100	3	Q63041	A1M_RAT	Alpha 1 macroglobulin OS Rattus norvegicus GN A1m PE 1 SV 1	Regular	238.696	0	168494	113	19	99	12.93	641019	211603	193760	6.1134	1.0301	Green		D3_3
100	3	Q63041	A1M_RAT	Alpha 1 macroglobulin OS Rattus norvegicus GN A1m PE 1 SV 1	Regular	133.538	0	168494	80	15	99	7.07	631205	212830	211436	5.8986	0.9939	Green		D3_2
100	3	Q63041	A1M_RAT	Alpha 1 macroglobulin OS Rattus norvegicus GN A1m PE 1 SV 1	Regular	226.762	0	168494	100	18	99	9.73	606284	204599	209482	5.5269	0.9313	Green		D3_1
237	3	P60711	ACTB_RAT	Actin cytoplasmic 1 OS Rattus norvegicus GN Actb PE 1 SV 1	Regular	1374.35	0	42079	113	14	34	32.27	1681879	330642	543210	8.9318	0.3758	Green	236 238 239 240 244	D3_1
237	3	P60711	ACTB_RAT	Actin cytoplasmic 1 OS Rattus norvegicus GN Actb PE 1 SV 1	Regular	1193.69	0	42079	130	16	34	47.73	1748302	312663	524706	8.6654	0.3646	Green	236 238 239 240 244	D3_2
237	3	P60711	ACTB_RAT	Actin cytoplasmic 1 OS Rattus norvegicus GN Actb PE 1 SV 1	Regular	1442.41	0	42079	125	12	34	26.13	1605342	259334	503939	7.4924	0.3153	Green	236 238 239 240 244	D3_3
238	1	P68035	ACTC_RAT	Actin alpha cardiac muscle 1 OS Rattus norvegicus GN Actc1 PE 1 SV 1	Regular	1526.27	0	42361.2	119	12	34	28.91	1742223	673453	540845	18.6647	0.7907	Green	236 237 239 240 244	D3_2
240	2	P63269	ACTH_RAT	Actin gamma enteric smooth muscle OS Rattus norvegicus GN Actg2 PE 2 SV 1	Regular	1709.49	0	42276.2	125	13	33	31.65	1683274	709175	586465	19.1573	0.8099	Green	236 237 238 239 244	D3_1
240	2	P63269	ACTH_RAT	Actin gamma enteric smooth muscle OS Rattus norvegicus GN Actg2 PE 2 SV 1	Regular	1571.94	0	42276.2	125	12	33	27.39	1679603	620522	528169	17.9275	0.7579	Green	236 237 238 239 244	D3_3
243	1	Q9QXQ0	ACTN4_RAT	Alpha actinin 4 OS Rattus norvegicus GN Actn4 PE 1 SV 2	Regular	85.4664	1.96	105371	40	15	86	7.14	189830	112956	71297	3.0513	0.3215	Yellow		D3_1
376	3	P02770	ALBU_RAT	Serum albumin OS Rattus norvegicus GN Alb PE 1 SV 2	Regular	1374.65	0	70726.8	118	13	50	16.45	2543731	1537948	824002	44.4329	3.1426	Green		D3_3
376	3	P02770	ALBU_RAT	Serum albumin OS Rattus norvegicus GN Alb PE 1 SV 2	Regular	1750.38	0	70726.8	119	13	50	17.6	2627378	1618590	828405	43.7239	3.0924	Green		D3_1
376	3	P02770	ALBU_RAT	Serum albumin OS Rattus norvegicus GN Alb PE 1 SV 2	Regular	1505.58	0	70726.8	142	16	50	20.72	2554160	1567510	858757	43.4435	3.0726	Green		D3_2
453	2	Q07936	ANXA2_RAT	Annexin A2 OS Rattus norvegicus GN Anxa2 PE 1 SV 2	Regular	488.96	0	38963.5	37	8	31	21.53	270345	189713	73960	5.1248	0.1997	Green		D3_1
453	2	Q07936	ANXA2_RAT	Annexin A2 OS Rattus norvegicus GN Anxa2 PE 1 SV 2	Regular	353.765	0	38963.5	29	9	31	29.2	232347	166815	70514	4.8195	0.1878	Green		D3_3
456	1	P14668	ANXA5_RAT	Annexin A5 OS Rattus norvegicus GN Anxa5 PE 1 SV 3	Regular	172.004	0	35801.6	30	6	29	8.78	75635	48471	37307	1.4004	0.0501	Green		D3_3
679	3	P15999	ATPA_RAT	ATP synthase subunit alpha mitochondrial OS Rattus norvegicus GN Atp5a1 PE 1 SV 2	Regular	214.25	0	59867.8	55	13	46	21.16	201452	114092	76832	3.2962	0.1973	Green		D3_3
679	3	P15999	ATPA_RAT	ATP synthase subunit alpha mitochondrial OS Rattus norvegicus GN Atp5a1 PE 1 SV 2	Regular	155.656	0	59867.8	57	14	46	11.75	540219	115280	139608	3.195	0.1913	Green		D3_2
679	3	P15999	ATPA_RAT	ATP synthase subunit alpha mitochondrial OS Rattus norvegicus GN Atp5a1 PE 1 SV 2	Regular	258.996	0	59867.8	63	15	46	18.99	265276	117684	112261	3.1791	0.1903	Green		D3_1
1151	1	Q9JLM2	CD244_RAT	Natural killer cell receptor 2B4 OS Rattus norvegicus GN Cd244 PE 2 SV 1	Regular	101.412	2.17	35870.2	17	6	26	10.93	54870	36694.5	26496	0.9912	0.0356	Red		D3_1
1480	3	P02454	CO1A1_RAT	Collagen alpha 1 I chain OS Rattus norvegicus GN Col1a1 PE 1 SV 5	Regular	227.605	0	138980	71	18	95	7.85	415743	259564	159313	7.4991	1.0422	Green		D3_3
1480	3	P02454	CO1A1_RAT	Collagen alpha 1 I chain OS Rattus norvegicus GN Col1a1 PE 1 SV 5	Regular	234.036	0	138980	93	20	95	10.67	396941	258742	177965	7.171	0.9966	Green		D3_2
1480	3	P02454	CO1A1_RAT	Collagen alpha 1 I chain OS Rattus norvegicus GN Col1a1 PE 1 SV 5	Regular	211.404	0	138980	65	15	95	8.88	321996	262932	136964	7.1027	0.9871	Green		D3_1
3020	3	P15865	H12_RAT	Histone H1 2 OS Rattus norvegicus GN Hist1h1c PE 1 SV 3	Regular	347.795	0	21987.4	23	3	19	17.81	120480	178611	36765	5.1603	0.1135	Green		D3_3
3020	3	P15865	H12_RAT	Histone H1 2 OS Rattus norvegicus GN Hist1h1c PE 1 SV 3	Regular	241.684	0	21987.4	20	4	19	10.5	123970	172629	45857	4.6633	0.1025	Green	3023	D3_1
3020	3	P15865	H12_RAT	Histone H1 2 OS Rattus norvegicus GN Hist1h1c PE 1 SV 3	Regular	376.021	0	21987.4	30	6	19	18.72	195725	159764	91318	4.4278	0.0974	Green	3023	D3_2
3038	1	P62804	H4_RAT	Histone H4 OS Rattus norvegicus GN Hist1h4b PE 1 SV 2	Regular	497.667	0	11367.4	18	4	11	36.89	111407	104605	21082	2.8991	0.033	Green		D3_2
3062	1	P01946	HBA_RAT	Hemoglobin subunit alpha 1 2 OS Rattus norvegicus GN Hba1 PE 1 SV 3	Regular	634.776	0	15499.6	25	4	10	11.27	210541	136972	52380	3.9573	0.0613	Green		D3_3
3063	3	P02091	HBB1_RAT	Hemoglobin subunit beta 1 OS Rattus norvegicus GN Hbb PE 1 SV 3	Regular	954.408	0	16093.5	26	4	13	23.81	259602	253796	69122	7.3324	0.118	Green		D3_3
3063	3	P02091	HBB1_RAT	Hemoglobin subunit beta 1 OS Rattus norvegicus GN Hbb PE 1 SV 3	Regular	846.248	0	16093.5	20	3	13	23.81	155870	226266	70227	6.271	0.1009	Green	3064	D3_2
3063	3	P02091	HBB1_RAT	Hemoglobin subunit beta 1 OS Rattus norvegicus GN Hbb PE 1 SV 3	Regular	580.084	0	16093.5	27	5	13	28.57	314080	156966	71323	4.2402	0.0682	Green	3064	D3_1
3309	2	P20760	IGG2A_RAT	Ig gamma 2A chain C region OS Rattus norvegicus GN Igg 2a PE 1 SV 1	Regular	270.29	0	35699.2	27	4	22	9.94	116149	106402	43118	2.9489	0.1053	Green		D3_2
3309	2	P20760	IGG2A_RAT	Ig gamma 2A chain C region OS Rattus norvegicus GN Igg 2a PE 1 SV 1	Regular	160.97	0	35699.2	24	5	22	13.04	136781	105346	43358	2.8458	0.1016	Green	3314	D3_1
3314	1	P20759	IGHG1_RAT	Ig gamma 1 chain C region OS Rattus norvegicus PE 1 SV 1	Regular	136.264	2.78	36516	20	5	16	10.74	76556	51943.2	44221	1.4032	0.0512	Green	3309	D3_1
3643	2	P00564	KCRM_RAT	Creatine kinase M type OS Rattus norvegicus GN Ckm PE 1 SV 2	Regular	346.969	0	43273.2	33	7	31	14.17	162953	115769	67371	3.3447	0.1447	Green		D3_3
3643	2	P00564	KCRM_RAT	Creatine kinase M type OS Rattus norvegicus GN Ckm PE 1 SV 2	Regular	254.841	0	43273.2	33	8	31	16.54	148313	116756	58829	3.154	0.1365	Green		D3_1
3743	3	P11980	KPYM_RAT	Pyruvate kinase isozymes M1 M2 OS Rattus norvegicus GN Pkm2 PE 1 SV 3	Regular	131.623	3.13	58331.2	27	7	44	8.29	107930	84729	43128	2.4479	0.1428	Green		D3_3
3743	3	P11980	KPYM_RAT	Pyruvate kinase isozymes M1 M2 OS Rattus norvegicus GN Pkm2 PE 1 SV 3	Regular	184.851	0	58331.2	44	13	44	14.12	160241	86913	50955	2.4088	0.1405	Green		D3_2
3743	3	P11980	KPYM_RAT	Pyruvate kinase isozymes M1 M2 OS Rattus norvegicus GN Pkm2 PE 1 SV 3	Regular	173.975	0	58331.2	39	7	44	14.88	133799	88165	65615	2.3816	0.1389	Green		D3_1
3958	1	P51886	LUM_RAT	Lumican OS Rattus norvegicus GN Lum PE 2 SV 1	Regular	103.341	2.22	38678.2	9	3	19	3.25	101830	158007	14745	4.2683	0.1651	Yellow		D3_1
4030	1	P20793	MAK_RAT	Serine threonine protein kinase MAK OS Rattus norvegicus GN Mak PE 1 SV 2	Regular	112.292	2.38	70296.2	20	8	64	4.02	343721	316493	60124	8.5496	0.601	Green		D3_1
4361	1	Q03626	MUG1_RAT	Murinoglobulin 1 OS Rattus norvegicus GN Mug1 PE 2 SV 1	Regular	87.925	2.04	166695	53	13	93	6.59	515694	37063.6	126347	1.0012	0.1669	Yellow	99 4362	D3_1
4397	2	P04462	MYH8_RAT	Myosin 8 Fragment OS Rattus norvegicus GN Myh8 PE 2 SV 1	Regular	83.4766	1.92	29843.7	12	6	24	10.12	25933	20539.5	20006	0.5548	0.0166	Red		D3_1
4397	2	P04462	MYH8_RAT	Myosin 8 Fragment OS Rattus norvegicus GN Myh8 PE 2 SV 1	Regular	94.2185	2.56	29843.7	4	4	24	4.28	16233	11001	4516	0.3049	0.0091	Red		D3_2
4909	1	Q32Q05	OTU1_RAT	Ubiquitin thioesterase OTU1 OS Rattus norvegicus GN Yod1 PE 2 SV 1	Regular	74.6436	3.28	37972.7	18	7	31	4.08	59426	59403	14247	1.6047	0.0609	Red		D3_1
5432	3	Q9EQP5	PRELP_RAT	Prolargin OS Rattus norvegicus GN Prelp PE 2 SV 1	Regular	607.153	0	43521.6	43	8	28	15.92	259098	186572	94010	5.04	0.2193	Green		D3_1
5432	3	Q9EQP5	PRELP_RAT	Prolargin OS Rattus norvegicus GN Prelp PE 2 SV 1	Regular	609.19	0	43521.6	33	4	28	9.81	195339	168211	76484	4.8598	0.2115	Green		D3_3
5432	3	Q9EQP5	PRELP_RAT	Prolargin OS Rattus norvegicus GN Prelp PE 2 SV 1	Regular	787.772	0	43521.6	40	5	28	11.94	206157	175202	80604	4.8557	0.2113	Green		D3_2
5576	1	P85125	PTRF_RAT	Polymerase I and transcript release factor OS Rattus norvegicus GN Ptrf PE 1 SV 1	Regular	149.382	0	43908.6	20	6	27	8.42	114842	118401	37233	3.2815	0.1441	Green		D3_2
5697	1	Q4V7D7	RBM22_RAT	Pre mRNA splicing factor RBM22 OS Rattus norvegicus GN Rbm22 PE 2 SV 1	Regular	96.7808	2.7	47605	25	9	35	3.33	74275	73764	33606	2.0444	0.0973	Yellow		D3_2
5777	1	Q03336	RGN_RAT	Regucalcin OS Rattus norvegicus GN Rgn PE 1 SV 3	Regular	86.7994	2	33960.2	16	5	28	9.03	36971	18375	23754	0.4964	0.0169	Red		D3_1
6880	3	P31232	TAGL_RAT	Transgelin OS Rattus norvegicus GN Tagln PE 1 SV 2	Regular	292.496	0	22660	54	7	20	27.86	296311	155385	84310	4.4892	0.1017	Green		D3_3
6880	3	P31232	TAGL_RAT	Transgelin OS Rattus norvegicus GN Tagln PE 1 SV 2	Regular	458.258	0	22660	67	11	20	39.3	318869	151316	108777	4.0876	0.0926	Green		D3_1
6880	3	P31232	TAGL_RAT	Transgelin OS Rattus norvegicus GN Tagln PE 1 SV 2	Regular	238.569	0	22660	51	10	20	35.32	217663	113017	73773	3.1323	0.071	Green		D3_2
6890	1	P68370	TBA1A_RAT	Tubulin alpha 1A chain OS Rattus norvegicus GN Tuba1a PE 1 SV 1	Regular	98.3372	2.86	50820	26	7	34	9.31	70119	54685	25024	1.5156	0.077	Yellow	6891	D3_2
7260	1	P12346	TRFE_RAT	Serotransferrin OS Rattus norvegicus GN Tf PE 1 SV 3	Regular	75.0412	3.33	78562.3	30	9	65	7.74	84737	45393	44573	1.2262	0.0963	Red		D3_1
7585	3	P31000	VIME_RAT	Vimentin OS Rattus norvegicus GN Vim PE 1 SV 2	Regular	181.676	0	53789.8	60	16	47	21.03	313233	141705	108162	3.828	0.2059	Green		D3_1
7585	3	P31000	VIME_RAT	Vimentin OS Rattus norvegicus GN Vim PE 1 SV 2	Regular	122.724	3.03	53789.8	33	9	47	7.51	122725	81484	58179	2.3542	0.1266	Green		D3_3
7585	3	P31000	VIME_RAT	Vimentin OS Rattus norvegicus GN Vim PE 1 SV 2	Regular	139.378	0	53789.8	71	18	47	20.17	278950	71184	130951	1.9729	0.1061	Yellow		D3_2

## Sheet: Randoms
protein.key	protein.Entry	protein.Accession	protein.Description	protein.dataBaseType	protein.score	protein.falsePositiveRate	protein.avgMass	protein.MatchedProducts	protein.matchedPeptides	protein.digestPeps	protein.seqCover(%)	protein.MatchedPeptideIntenSum	protein.top3MatchedPeptideIntenSum	protein.MatchedProductIntenSum	protein.fmolOnColumn	protein.ngramOnColumn	protein.AutoCurate	protein.Key_ForHomologs	130927_MargD3_PepCl_Adh50_1to10dil_1
9017	RANDOM1203	RANDOM1203	Random Sequence 1203	Random	136.666	2.86	34215.7	9	3	25	9.24	16506	14185.5	16153	0.3832	0.0131	Green		130927_MargD3_PepCl_Adh50_1to10dil_1
9528	RANDOM1714	RANDOM1714	Random Sequence 1714	Random	155.899	3.23	21789.3	10	2	20	13.47	31603	88836	16162	2.5666	0.0559	Yellow		130927_MargD3_PepCl_Adh50_1to10dil_3
11648	RANDOM3834	RANDOM3834	Random Sequence 3834	Random	113.099	3.13	27578	9	3	23	6.07	46752	133494	13380	3.6998	0.102	Red		130927_MargD3_PepCl_Adh50_1to10dil_2
13892	RANDOM6078	RANDOM6078	Random Sequence 6078	Random	77.4934	3.39	51740.3	16	5	37	4.61	93012	107782	154397	2.9116	0.1506	Yellow		130927_MargD3_PepCl_Adh50_1to10dil_1

## Sheet: Trypsin & Keratin
protein.key	protein.Entry	protein.Accession	protein.Description	protein.dataBaseType	protein.score	protein.falsePositiveRate	protein.avgMass	protein.MatchedProducts	protein.matchedPeptides	protein.digestPeps	protein.seqCover(%)	protein.MatchedPeptideIntenSum	protein.top3MatchedPeptideIntenSum	protein.MatchedProductIntenSum	protein.fmolOnColumn	protein.ngramOnColumn	protein.AutoCurate	protein.Key_ForHomologs	130927_MargD3_PepCl_Adh50_1to10dil_1
4	P02533	K1C14_HUMAN	Keratin_ type I cytoskeletal 14 - Homo sapiens (Human).	Regular	80.1426	1.79	51906.8	20	6	42	1.48	99226	0	46713			Green	10 11 13 15 16 37 39 42 44 45 3508 3510 3511 3514 3515 3521 3522	130927_MargD3_PepCl_Adh50_1to10dil_1
7	P04104	K2C1_MOUSE	Keratin_ type II cytoskeletal 1 - Mus musculus (Mouse).	Regular	81.8626	1.89	66119.3	30	14	47	3.61	278163	0	99458			Green	9 23 26 3526 3528	130927_MargD3_PepCl_Adh50_1to10dil_1
9	P04264	K2C1_HUMAN	Keratin_ type II cytoskeletal 1 - Homo sapiens (Human).	Regular	428.103	0	66188.8	94	19	45	21.43	726941	285019	218817	7.6994	0.5096	Green	7 23 26 3526 3528 3529 3532	130927_MargD3_PepCl_Adh50_1to10dil_1
9	P04264	K2C1_HUMAN	Keratin_ type II cytoskeletal 1 - Homo sapiens (Human).	Regular	251.755	0	66188.8	61	11	45	17.08	445313	223868	129284	6.2045	0.4107	Green	23 26 3528 3529 3532	130927_MargD3_PepCl_Adh50_1to10dil_2
9	P04264	K2C1_HUMAN	Keratin_ type II cytoskeletal 1 - Homo sapiens (Human).	Regular	394.391	0	66188.8	75	12	45	15.53	563238	282839	203190	8.1715	0.5409	Green	23 26 3528 3529 3532	130927_MargD3_PepCl_Adh50_1to10dil_3
10	P05784	K1C18_MOUSE	Keratin_ type I cytoskeletal 18 - Mus musculus (Mouse).	Regular	159.937	0	47538.2	21	8	37	10.4	133415	31649.6	59269	0.855	0.0406	Green	4 11 13 15 16 37 39 42 44 45 3508 3510 3511 3514 3515 3521 3522	130927_MargD3_PepCl_Adh50_1to10dil_1
11	P06394	K1C10_BOVIN	Keratin_ type I cytoskeletal 10 - Bos taurus (Bovine).	Regular	227.83	0	55019.4	56	15	35	9.89	432736	0	151448			Green	4 10 13 15 16 37 39 42 44 45 3508 3510 3511 3514 3515 3521 3522	130927_MargD3_PepCl_Adh50_1to10dil_1
11	P06394	K1C10_BOVIN	Keratin_ type I cytoskeletal 10 - Bos taurus (Bovine).	Regular	297.719	0	55019.4	63	12	35	21.1	376164	0	144246			Green	16 3508 3510	130927_MargD3_PepCl_Adh50_1to10dil_2
11	P06394	K1C10_BOVIN	Keratin_ type I cytoskeletal 10 - Bos taurus (Bovine).	Regular	213.1	0	55019.4	38	7	35	5.7	240273	0	79453			Green	16 3508	130927_MargD3_PepCl_Adh50_1to10dil_3
13	P08728	K1C19_BOVIN	Keratin_ type I cytoskeletal 19 - Bos taurus (Bovine).	Regular	90.2461	2.08	43885	19	7	41	4.51	128972	0	73158			Green	4 10 11 15 16 37 39 42 44 45 3508 3510 3511 3514 3515 3521 3522	130927_MargD3_PepCl_Adh50_1to10dil_1
15	P08779	K1C16_HUMAN	Keratin_ type I cytoskeletal 16 - Homo sapiens (Human).	Regular	79.789	1.75	51610.1	15	4	43	3.81	96605	0	49473			Green	4 10 11 13 16 37 39 42 44 45 3508 3510 3511 3514 3515 3521 3522	130927_MargD3_PepCl_Adh50_1to10dil_1
16	P13645	K1C10_HUMAN	Keratin_ type I cytoskeletal 10 - Homo sapiens (Human).	Regular	284.942	0	59738.9	57	9	35	11.13	408727	199293	148724	5.3836	0.3216	Green	4 10 11 13 15 37 39 42 44 45 3508 3510 3511 3514 3515 3521 3522	130927_MargD3_PepCl_Adh50_1to10dil_1
16	P13645	K1C10_HUMAN	Keratin_ type I cytoskeletal 10 - Homo sapiens (Human).	Regular	367.096	0	59738.9	68	11	35	15.68	460778	207900	178300	5.762	0.3442	Green	11 3508 3510	130927_MargD3_PepCl_Adh50_1to10dil_2
16	P13645	K1C10_HUMAN	Keratin_ type I cytoskeletal 10 - Homo sapiens (Human).	Regular	271.031	0	59738.9	63	9	35	13.66	374747	219307	134361	6.336	0.3785	Green	11 3508	130927_MargD3_PepCl_Adh50_1to10dil_3
22	P35527	K1C9_HUMAN	Keratin_ type I cytoskeletal 9 - Homo sapiens (Human).	Regular	178.065	0	62357.7	46	12	40	19.58	292693	198414	98111	5.3599	0.3342	Green		130927_MargD3_PepCl_Adh50_1to10dil_1
22	P35527	K1C9_HUMAN	Keratin_ type I cytoskeletal 9 - Homo sapiens (Human).	Regular	97.9371	2.78	62357.7	44	13	40	10.11	176805	63407	82086	1.7573	0.1096	Yellow		130927_MargD3_PepCl_Adh50_1to10dil_2
22	P35527	K1C9_HUMAN	Keratin_ type I cytoskeletal 9 - Homo sapiens (Human).	Regular	181.073	0	62357.7	42	10	40	17.01	198079	122401	86161	3.5363	0.2205	Green		130927_MargD3_PepCl_Adh50_1to10dil_3
23	P35908	K22E_HUMAN	Keratin_ type II cytoskeletal 2 epidermal - Homo sapiens (Human).	Regular	200.585	0	66150.5	71	20	55	20.31	659706	93134.6	147793	2.5159	0.1664	Green	7 9 26 3526 3528	130927_MargD3_PepCl_Adh50_1to10dil_1
23	P35908	K22E_HUMAN	Keratin_ type II cytoskeletal 2 epidermal - Homo sapiens (Human).	Regular	155.11	0	66150.5	46	14	55	11.78	313296	93665.3	89516	2.5959	0.1717	Green	9 26 3528 3529 3532	130927_MargD3_PepCl_Adh50_1to10dil_2
23	P35908	K22E_HUMAN	Keratin_ type II cytoskeletal 2 epidermal - Homo sapiens (Human).	Regular	174.374	0	66150.5	65	18	55	19.84	420900	133452	133783	3.8556	0.255	Green	9 26 3528 3529 3532	130927_MargD3_PepCl_Adh50_1to10dil_3
26	P50446	K2C6A_MOUSE	Keratin_ type II cytoskeletal 6A - Mus musculus (Mouse).	Regular	255.006	0	59677.4	32	8	41	11.03	165357	81989	81174	2.2148	0.1322	Green	7 9 23 3526 3528 3529 3532	130927_MargD3_PepCl_Adh50_1to10dil_1
26	P50446	K2C6A_MOUSE	Keratin_ type II cytoskeletal 6A - Mus musculus (Mouse).	Regular	107.069	3.03	59677.4	19	5	41	2.17	73117	0	22859			Green	9 23 3528 3529 3532	130927_MargD3_PepCl_Adh50_1to10dil_2
26	P50446	K2C6A_MOUSE	Keratin_ type II cytoskeletal 6A - Mus musculus (Mouse).	Regular	237.534	0	59677.4	36	11	41	12.48	69002	13742.1	40873	0.397	0.0237	Green	9 23 3528 3529 3532	130927_MargD3_PepCl_Adh50_1to10dil_3
37	Q14525	K1HB_HUMAN	Keratin_ type I cuticular Ha3-II - Homo sapiens (Human).	Regular	117.834	2.56	47354.2	17	5	37	3.71	91867	0	79944			Green	4 10 11 13 15 16 39 42 44 45 3508 3510 3511 3514 3515 3521 3522	130927_MargD3_PepCl_Adh50_1to10dil_1
39	Q15323	K1H1_HUMAN	Keratin_ type I cuticular Ha1 - Homo sapiens (Human).	Regular	156.639	0	48657.8	34	7	37	13.22	124583	36167	122008	0.977	0.0475	Green	4 10 11 13 15 16 37 42 44 45 3508 3510 3511 3514 3515 3521 3522	130927_MargD3_PepCl_Adh50_1to10dil_1
42	P19012	K1C15_HUMAN	Keratin_ type I cytoskeletal 15 - Homo sapiens (Human).	Regular	74.1656	3.17	49395.9	6	2	42	1.54	63831	0	35327			Green	4 10 11 13 15 16 37 39 44 45 3508 3510 3511 3514 3515 3521 3522	130927_MargD3_PepCl_Adh50_1to10dil_1
44	P05783	K1C18_HUMAN	Keratin_ type I cytoskeletal 18 - Homo sapiens (Human).	Regular	116.093	2.44	48057.9	18	7	38	4.65	103822	7273.23	52976	0.1965	0.0094	Green	4 10 11 13 15 16 37 39 42 45 3508 3510 3511 3514 3515 3521 3522	130927_MargD3_PepCl_Adh50_1to10dil_1
45	P08727	K1C19_HUMAN	Keratin_ type I cytoskeletal 19 - Homo sapiens (Human).	Regular	97.2348	2.13	44092	16	6	42	10.25	97044	30877	52382	0.8341	0.0368	Green	4 10 11 13 15 16 37 39 42 44 3508 3510 3511 3514 3515 3521 3522	130927_MargD3_PepCl_Adh50_1to10dil_1
47	P00761	TRYP_PIG	Trypsin - Sus scrofa (Pig).	Regular	347.769	0	25093.8	35	3	14	16.45	1786750	1453377	839550	39.2609	0.9852	Green		130927_MargD3_PepCl_Adh50_1to10dil_1
47	P00761	TRYP_PIG	Trypsin - Sus scrofa (Pig).	Regular	327.341	0	25093.8	35	3	14	16.45	2126644	2111133	888449	58.51	1.4682	Green		130927_MargD3_PepCl_Adh50_1to10dil_2
47	P00761	TRYP_PIG	Trypsin - Sus scrofa (Pig).	Regular	345.442	0	25093.8	32	5	14	22.51	1594461	1420872	799811	41.0504	1.0301	Green		130927_MargD3_PepCl_Adh50_1to10dil_3
3508	Q6IFW6	K1C10_RAT	Keratin type I cytoskeletal 10 OS Rattus norvegicus GN Krt10 PE 2 SV 1	Regular	193.184	0	56733.2	41	11	39	13.5	368576	98852.5	109235	2.6704	0.1515	Green	4 10 11 13 15 16 37 39 42 44 45 3510 3511 3514 3515 3521 3522	130927_MargD3_PepCl_Adh50_1to10dil_1
3508	Q6IFW6	K1C10_RAT	Keratin type I cytoskeletal 10 OS Rattus norvegicus GN Krt10 PE 2 SV 1	Regular	236.085	0	56733.2	50	12	39	15.21	295156	27014	125249	0.7487	0.0425	Green	11 16 3510	130927_MargD3_PepCl_Adh50_1to10dil_2
3508	Q6IFW6	K1C10_RAT	Keratin type I cytoskeletal 10 OS Rattus norvegicus GN Krt10 PE 2 SV 1	Regular	167.654	0	56733.2	34	4	39	5.13	204273	0	64009			Green	11 16	130927_MargD3_PepCl_Adh50_1to10dil_3
3510	Q6IFV4	K1C13_RAT	Keratin type I cytoskeletal 13 OS Rattus norvegicus GN Krt13 PE 2 SV 1	Regular	126.534	2.63	48128.4	15	8	37	4.34	96653	9973.91	46756	0.2694	0.013	Green	4 10 11 13 15 16 37 39 42 44 45 3508 3511 3514 3515 3521 3522	130927_MargD3_PepCl_Adh50_1to10dil_1
3510	Q6IFV4	K1C13_RAT	Keratin type I cytoskeletal 13 OS Rattus norvegicus GN Krt13 PE 2 SV 1	Regular	91.8874	2.63	48128.4	18	5	37	8.45	116274	20723.9	61801	0.5744	0.0276	Green	11 16 3508	130927_MargD3_PepCl_Adh50_1to10dil_2
3511	Q6IFV1	K1C14_RAT	Keratin type I cytoskeletal 14 OS Rattus norvegicus GN Krt14 PE 2 SV 1	Regular	74.299	3.23	52969	18	7	41	3.09	85156	6883.59	46647	0.186	0.0098	Green	4 10 11 13 15 16 37 39 42 44 45 3508 3510 3514 3515 3521 3522	130927_MargD3_PepCl_Adh50_1to10dil_1
3514	Q5BJY9	K1C18_RAT	Keratin type I cytoskeletal 18 OS Rattus norvegicus GN Krt18 PE 1 SV 3	Regular	127.188	2.7	47761.4	16	4	37	3.78	107693	0	50232			Green	4 10 11 13 15 16 37 39 42 44 45 3508 3510 3511 3515 3521 3522	130927_MargD3_PepCl_Adh50_1to10dil_1
3515	Q63279	K1C19_RAT	Keratin type I cytoskeletal 19 OS Rattus norvegicus GN Krt19 PE 1 SV 2	Regular	80.145	1.82	44636.1	10	4	39	1.74	69411	0	37656			Green	4 10 11 13 15 16 37 39 42 44 45 3508 3510 3511 3514 3521 3522	130927_MargD3_PepCl_Adh50_1to10dil_1
3521	Q6IFW2	K1C40_RAT	Keratin type I cytoskeletal 40 OS Rattus norvegicus GN Krt40 PE 2 SV 1	Regular	110.146	2.27	50120.9	12	2	33	3.48	85093	0	74636			Green	4 10 11 13 15 16 37 39 42 44 45 3508 3510 3511 3514 3515 3522	130927_MargD3_PepCl_Adh50_1to10dil_1
3522	Q6IFU7	K1C42_RAT	Keratin type I cytoskeletal 42 OS Rattus norvegicus GN Krt42 PE 2 SV 1	Regular	117.673	2.5	50555.4	36	11	43	13.27	414455	29989.4	128305	0.8101	0.041	Green	4 10 11 13 15 16 37 39 42 44 45 3508 3510 3511 3514 3515 3521	130927_MargD3_PepCl_Adh50_1to10dil_1
3526	Q6IMF3	K2C1_RAT	Keratin type II cytoskeletal 1 OS Rattus norvegicus GN Krt1 PE 2 SV 1	Regular	80.0811	1.85	65230.2	27	8	49	5.6	248382	0	79852			Green	7 9 23 26 3528	130927_MargD3_PepCl_Adh50_1to10dil_1
3528	Q6P6Q2	K2C5_RAT	Keratin type II cytoskeletal 5 OS Rattus norvegicus GN Krt5 PE 1 SV 1	Regular	196.654	0	61996.9	21	3	45	2.08	71434	0	21982			Green	7 9 23 26 3526 3529 3532	130927_MargD3_PepCl_Adh50_1to10dil_1
3528	Q6P6Q2	K2C5_RAT	Keratin type II cytoskeletal 5 OS Rattus norvegicus GN Krt5 PE 1 SV 1	Regular	134.713	0	61996.9	32	9	45	5.03	129567	13488.9	41843	0.3738	0.0232	Green	9 23 26 3529 3532	130927_MargD3_PepCl_Adh50_1to10dil_2
3528	Q6P6Q2	K2C5_RAT	Keratin type II cytoskeletal 5 OS Rattus norvegicus GN Krt5 PE 1 SV 1	Regular	237.375	0	61996.9	33	9	45	12.85	120852	68140.6	44844	1.9686	0.1221	Green	9 23 26 3529 3532	130927_MargD3_PepCl_Adh50_1to10dil_3
3529	Q4FZU2	K2C6A_RAT	Keratin type II cytoskeletal 6A OS Rattus norvegicus GN Krt6a PE 1 SV 1	Regular	222.165	0	59591.3	22	5	41	7.97	105420	0	37795			Green	9 26 3528 3532	130927_MargD3_PepCl_Adh50_1to10dil_1
3529	Q4FZU2	K2C6A_RAT	Keratin type II cytoskeletal 6A OS Rattus norvegicus GN Krt6a PE 1 SV 1	Regular	144.669	0	59591.3	31	10	41	5.62	143625	3675.57	47442	0.1019	0.0061	Green	9 23 26 3528 3532	130927_MargD3_PepCl_Adh50_1to10dil_2
3529	Q4FZU2	K2C6A_RAT	Keratin type II cytoskeletal 6A OS Rattus norvegicus GN Krt6a PE 1 SV 1	Regular	241.822	0	59591.3	37	11	41	12.68	78271	25647.5	43046	0.741	0.0442	Green	9 23 26 3528 3532	130927_MargD3_PepCl_Adh50_1to10dil_3
3532	Q6IG05	K2C75_RAT	Keratin type II cytoskeletal 75 OS Rattus norvegicus GN Krt75 PE 2 SV 2	Regular	213.719	0	59254.9	30	8	43	8.3	122846	5284.67	39802	0.1428	0.0085	Green	9 26 3528 3529	130927_MargD3_PepCl_Adh50_1to10dil_1
3532	Q6IG05	K2C75_RAT	Keratin type II cytoskeletal 75 OS Rattus norvegicus GN Krt75 PE 2 SV 2	Regular	135.377	0	59254.9	28	12	43	8.49	126237	11159.7	44063	0.3093	0.0183	Green	9 23 26 3528 3529	130927_MargD3_PepCl_Adh50_1to10dil_2
3532	Q6IG05	K2C75_RAT	Keratin type II cytoskeletal 75 OS Rattus norvegicus GN Krt75 PE 2 SV 2	Regular	251.278	0	59254.9	42	11	43	10.89	92217	7374.23	56990	0.213	0.0126	Green	9 23 26 3528 3529	130927_MargD3_PepCl_Adh50_1to10dil_3

[truncated: 1 more sheets: 0 fmols]
